# Supplementary material for: Shared and Species-Specific Patterns of Nascent Y Chromosome Evolution in Two Guppy Species
Source: Genes (Basel). 2018 May 3;9(5):238. doi: 10.3390/genes9050238 (PMC5977178; doi:10.3390/genes9050238)
Supplement: Supplementary file 1 [file genes-09-00238-s001.zip]

Archive with 7 entries (5 files):
- Guppys_KMer_Supplementary/Guppys_KMer_SFig1.tif
- Guppys_KMer_Supplementary/Kmer_Scripts_File S2/
- Guppys_KMer_Supplementary/Kmer_Scripts_File S2/Kmer_Scripts/
- Guppys_KMer_Supplementary/Kmer_Scripts_File S2/Kmer_Scripts/Add_reverse_comp.py
- Guppys_KMer_Supplementary/Kmer_Scripts_File S2/Kmer_Scripts/Get_Table_Of_Coverages_nohigh.sh
- Guppys_KMer_Supplementary/Kmer_Scripts_File S2/Kmer_Scripts/Make_Table_of_Coverages.py
- Guppys_KMer_Supplementary/Patterns_of_nascent_Y_chromosome_evolution_Supplementary_fileS1.xlsx
