# Supplementary material for: Shared and Species-Specific Patterns of Nascent Y Chromosome Evolution in Two Guppy Species
Source: Genes (Basel). 2018 May 3;9(5):238. doi: 10.3390/genes9050238 (PMC5977178; doi:10.3390/genes9050238)
Supplement: Supplementary file 1 [file genes-09-00238-s001.zip › Guppys_KMer_Supplementary/Kmer_Scripts_File S2/Kmer_Scripts/Add_reverse_comp.py]

#!/usr/bin python

import sys
import argparse
import tempfile
from Bio.Seq import Seq

#This script takes a Jellyfish dump file and adds the reverse compliment of this in a new column 

parser=argparse.ArgumentParser(description='''Add reverse compliment column to jelly dump
    -d dump
    -o output''')
parser.add_argument('-d', '--dump', type=str, required=True, help="Provide a Jelly_dump file")
parser.add_argument('-o', '--output', action='store', help="Directs the output to a name of your choice")
args = parser.parse_args()

#kmer[]
with open(args.output, 'w') as out_file:
	with open(args.dump, 'r') as d_file:
		for line in d_file:
        		line = line.rstrip('\n').rstrip('\t').split( )
			kmer = Seq(line[0])
			revcomp = kmer.reverse_complement()	
			print >>out_file, kmer, revcomp, line[1], '\n',
 
