# Supplementary material for: Shared and Species-Specific Patterns of Nascent Y Chromosome Evolution in Two Guppy Species
Source: Genes (Basel). 2018 May 3;9(5):238. doi: 10.3390/genes9050238 (PMC5977178; doi:10.3390/genes9050238)
Supplement: Supplementary file 1 [file genes-09-00238-s001.zip › Guppys_KMer_Supplementary/Patterns_of_nascent_Y_chromosome_evolution_Supplementary_fileS1.xlsx]

## Sheet: Table 1
Blast No.	Contig name	Contig Length	Taxa Hit	Q-cover	Identity	Top blast Hit	Evalue
9	629	142	P. reticulata	0.98	0.91	uncharacterized (LOC108166942) ncRNA	4e-46
11	658	100	P. reticulata	0.71	0.96	uncharacterized (LOC103461047) mRNA	3e-22
12	854	104	P. mexicana	0.99	0.89	uncharacterized (LOC106906318) partial mRNA	1e-26
14	1056	160	P. formosa	0.99	0.91	uncharacterized (LOC107835346) ncRNA	8e-53
15	1085	150	P. reticulata	1	0.99	PREDICTED: trichohyalin-like (LOC103473934) mRNA	8e-68
16	1103	235	Xiphophorus maculatus	1	0.98	PREDICTED: NLRC3-like (LOC111609425) mRNA	4e-110
18	1163	190	P. latipinna	0.85	0.91	uncharacterized( LOC106943782) mRNA	8.88e-53
21	1455	237	P. reticulata	0.87	0.99	uncharacterized (LOC103460286) mRNA	7e-98
23	1805	195	P. mexicana	0.45	0.89	uncharacterized (LOC106913789) ncRNA	5e-20
24	1820	104	P. reticulata	1	0.99	PREDICTED: UFM1 specific ligase 1 mRNA	6e-44
25	1943	130	P. reticulata	1	0.97	PREDICTED: PARP4-like (LOC103461782) mRNA	2e-53
28	2140	189	P. reticulata	1	0.98	uncharacterized (LOC103457635) ncRNA	2e-89
30	2280	117	P. formosa	0.99	0.95	uncharacterized (LOC103132880) partial mRNA	3e-42
33	2346	113	P. formosa	1	0.96	PREDICTED: uncharacterized protein K02A2.6-like (LOC103129800) mRNA	6e-44
35	2498	181	Oryzias Latipes	0.92	0.89	HSOK chromosome 2	6e-49
37	2669	103	P. reticulata	0.49	1	uncharacterized(LOC103473508) mRNA	4e-16
38	2715	109	P. formosa	0.99	0.94	uncharacterized (LOC107834466) ncRNA	8e-38
39	2774	273	P. mexicana	0.99	0.95	uncharacterized (LOC106926228) ncRNA	4e-91
42	3122	139	Danio rerio	1	0.89	sequence from clone CH211-199L3 in linkage group 20	1e-41
44	3199	120	P. reticulata	0.64	0.97	uncharacterized (LOC103461427) mRNA	3e-27
48	3376	250	P. mexicana	0.74	0.93	uncharacterized (LOC106906013) ncRNA	2e-69
51	3432	143	Xiphophorus maculatus	1	0.87	uncharacterized (LOC111606184) mRNA	1e-35
64	4002	160	P. mexicana	0.88	0.99	PREDICTED: xylb homolog (H. influenzae) mRNA	8e-63
67	4249	110	P. mexicana	0.88	0.91	PREDICTED: GJA5-like (LOC106911971) partial mRNA	1e-25
70	4467	106	P. reticulata	0.84	0.93	PREDICTED: RASGRF2-like (LOC103473221) mRNA	3e-27
71	4624	162	P. reticulata	0.4	0.98	uncharacterized (LOC103460286) mRNA	3e-22
76	4816	356	P. reticulata	0.44	0.85	uncharacterized (LOC106912971) ncRNA	1e-36
82	5312	107	Xiphophorus maculatus	1	0.94	Rex3 2 and 1 retrotransposons complete sequences	3e-37
89	5725	122	Xiphophorus maculatus	0.34	0.95	PREDICTED: uncharacterized protein K02A2.6-like (LOC111609560) mRNA	8e-08
90	5806	643	P. mexicana	0.36	0.82	uncharacterized (LOC106913498) ncRNA	5e-45
92	6028	143	P. formosa	1	0.98	uncharacterized (LOC107835311) mRNA	3e-62
99	6756	276	P. reticulata	1	0.97	uncharacterized (LOC103460276) mRNA	7e-128
103	6959	177	P. reticulata	1	0.97	uncharacterized (LOC103460273) mRNA	2e-79
105	7001	105	P. reticulata	0.6	1	PREDICTED: snapc4 mRNA	8e-23
106	7145	129	P. reticulata	1	0.91	uncharacterized (LOC103478330) ncRNA	2e-39
111	7644	141	P. reticulata	0.65	0.99	uncharacterized (LOC103460286) mRNA	8e-38
114	7695	100	P. reticulata	0.91	0.85	uncharacterized (LOC106942061) partial mRNA	2e-14
119	8018	198	P. reticulata	0.61	0.94	uncharacterized (LOC103460275) ncRNA	6e-44
120	8063	215	P. formosa	1	0.94	uncharacterized (LOC107835311) mRNA	1e-85
130	9133	148	Danio rerio	0.95	0.92	Clone DKEY-89E13 in linkage group 4 complete sequence	3e-47
132	9177	99	P. reticulata	0.61	1	PREDICTED: JAGN1-A-like (LOC103479479) mRNA	1e-21
133	9222	112	Xiphophorus maculatus	0.97	0.93	uncharacterized (LOC111609624) misc_RNA	5e-35
134	9366	180	P. formosa	0.87	0.88	Poecilia formosa uncharacterized (LOC107835481) ncRNA	3e-42
137	9612	214	P. latipinna	0.83	0.98	PREDICTED: CNRIP1-like (LOC106942940) mRNA	5e-80
138	9616	211	P. reticulata	0.5	0.98	PREDICTED: RAB27B-like (LOC103473925) mRNA	6e-44
139	9662	103	P. reticulata	0.62	0.97	uncharacterized (LOC103460286) mRNA	5e-20
140	9671	143	P. mexicana	0.61	0.9	PREDICTED: RSU1-like (LOC106904908) partial mRNA	4e-21
141	9724	134	P. mexicana	1	0.97	uncharacterized (LOC106926228) ncRNA	1e-55
142	9757	216	P. formosa	0.46	0.94	uncharacterized (LOC107834459) mRNA	2e-33
143	9855	108	P. latipinna	0.87	0.9	uncharacterized (LOC106941695) ncRNA	6e-24
144	9861	115	P. latipinna	0.98	0.89	uncharacterized (LOC106943455) mRNA	6e-29
148	10095	112	Xiphophorus maculatus	0.73	0.96	uncharacterized (LOC111611906) mRNA	2e-28
155	10244	200	P. reticulata	0.57	0.98	uncharacterized (LOC103461047) mRNA	2e-49
156	10314	101	P. formosa	1	0.88	uncharacterized (LOC103132880) partial mRNA	6e-24
160	10724	129	P. reticulata	1	0.96	uncharacterized (LOC103460270) ncRNA	4e-51
162	10856	208	Kryptolebias marmoratus	0.64	0.93	uncharacterized (LOC108246749) mRNA	4e-46
165	11004	162	Xiphophorus maculatus	0.9	0.96	Rex3 2 and 1 retrotransposons complete sequences	6e-59
166	11216	144	P. reticulata	0.84	0.89	PREDICTED: ERVPABLB-1-like (LOC108167109) misc_RNA	2e-33
167	11476	178	Larimichthys crocea	1	0.84	Larimichthys crocea genome assembly chromosome XII	8e-38
169	11569	165	P. reticulata	0.79	1	PREDICTED: CAMTA1 (LOC103460832) partial mRNA	1e-60
170	11622	315	Xiphophorus maculatus	0.99	0.88	uncharacterized (LOC106700378) mRNA	1e-100
172	11832	214	P. formosa	0.92	0.92	uncharacterized (LOC107835334) ncRNA	3e-72
173	11851	121	P. mexicana	0.97	0.92	uncharacterized (LOC106909873) ncRNA	8e-38
175	11865	138	P. formosa	0.92	0.9	uncharacterized (LOC107834640) ncRNA	3e-37
176	11869	122	P. formosa	1	0.89	uncharacterized (LOC103130923) mRNA	6e-34
177	11876	107	P. formosa	1	0.93	uncharacterized (LOC103130923) mRNA	1e-35
178	11951	219	P. mexicana	0.31	1	uncharacterized (LOC106913612) ncRNA	1e-26
179	12013	257	Austrofundulus limnaeus	1	0.94	uncharacterized (LOC106512189) partial mRNA	1e-105
181	12290	109	P. mexicana	0.66	0.93	PREDICTED: S1PR3-like (LOC106912420) mRNA	5e-20
183	12784	115	P. latipinna	1	0.97	uncharacterized (LOC106957233) ncRNA	1e-46
184	12801	139	P. reticulata	1	0.94	uncharacterized (LOC103471450) mRNA	1e-51
185	12857	207	Xiphophorus maculatus	0.28	0.9	PREDICTED: bptf mRNA	1e-10
187	13115	180	Xiphophorus maculatus	0.59	0.91	PREDICTED: MPZL1 (LOC102234381) mRNA	1e-30
196	13809	199	Xiphophorus maculatus	0.98	0.86	Rex3 2 and 1 retrotransposons complete sequences	4e-51
199	14116	261	Xiphophorus maculatus	0.18	1	PREDICTED: Gelsolin (gsn) mRNA	2e-14
200	14235	273	P. formosa	1	0.98	uncharacterized (LOC107835311) mRNA	2e-129
201	14279	153	Xiphophorus maculatus	1	0.92	PREDICTED: eIF2-like (LOC111609654) mRNA	4e-51
202	14301	198	P. reticulata	0.63	0.99	PREDICTED: RAB27B-like (LOC103473925) mRNA	1e-55
203	14626	179	P. reticulata	1	0.98	uncharacterized (LOC103460276) mRNA	8e-83
204	14636	130	P. latipinna	1	0.95	uncharacterized (LOC106943453) mRNA	5e-50
206	14873	150	Austrofundulus limnaeus	1	0.98	PREDICTED: SUMO1 | senp7 mRNA	4e-66
208	15359	102	P. latipinna	1	0.95	PREDICTED: pde8b mRNA	4e-36
209	15364	145	P. reticulata	0.68	0.92	PREDICTED: nfil3 mRNA	5e-30
210	15368	344	Salvelinus alpinus	0.5	0.75	uncharacterized (LOC111967896) mRNA	1e-11
211	15447	621	P. mexicana	1	0.94	uncharacterized (LOC106923974) mRNA	0
214	15804	146	P. mexicana	0.76	0.99	PREDICTED: CAMTA2 mRNA	8e-48
215	15934	126	P. reticulata	1	0.99	PREDICTED: lrrc39 mRNA	4e-56
217	16041	140	P. formosa	0.62	0.89	PREDICTED: GJA5-like (LOC103151903) mRNA	2e-19
220	16120	116	P. formosa/mexicana	1	0.99	nuclear factor 7 brain/ovary-like (LOC103132887) mRNA	1e-50
223	16129	189	P. reticulata	0.69	0.98	uncharacterized (LOC103473508) mRNA	8e-58
224	16160	213	P. formosa	0.88	0.94	uncharacterized (LOC107835312) ncRNA	8e-76
225	16210	105	P. formosa	1	0.94	uncharacterized (LOC103132226) ncRNA	4e-36
226	16313	349	P. reticulata	0.93	0.96	PREDICTED: RASGRF2-like (LOC103473221) mRNA	3e-146
227	16401	179	P. formosa	0.93	0.92	uncharacterized (LOC107835263) ncRNA	6e-59
228	16456	191	P. formosa	0.92	0.97	PREDICTED: EPHB4-like (LOC103132802) mRNA	2e-68
229	16482	129	P. latipinna	0.93	0.89	uncharacterized (LOC106942542) ncRNA	8e-33
233	16719	113	P. reticulata	0.83	0.96	uncharacterized (LOC103460275) ncRNA	8e-33
235	16935	211	P. formosa	0.77	0.92	uncharacterized (LOC107837888) ncRNA	1e-55
241	17314	144	P. formosa	1	0.92	uncharacterized (LOC107835312) ncRNA	6e-49
245	17440	139	Xiphophorus maculatus	1	0.9	uncharacterized (LOC111608786) mRNA	1e-41
248	17658	157	Xiphophorus maculatus	0.59	0.99	PREDICTED: NLRC3-like (LOC111609424) mRNA	2e-38
249	17779	111	P. latipinna	1	0.95	PREDICTED: gastrula zinc finger protein XlCGF17.1-like (LOC106957513) mRNA	2e-39
250	17813	182	P. reticulata	0.57	0.9	PREDICTED: cadherin 7 (cdh7) mRNA	2e-28
251	17823	106	Xiphophorus maculatus	0.98	0.98	PREDICTED: TRIM16-like (LOC102236228) mRNA	3e-42
254	17858	143	P. reticulata	1	0.95	uncharacterized (LOC103460276) mRNA	2e-59
256	18073	115	P. reticulata	1	0.93	PREDICTED: RASGRF2-like (LOC103473221) mRNA	2e-38
257	18179	113	P. formosa	1	0.86	uncharacterized (LOC107834360) mRNA	2e-24
259	18374	161	P. reticulata	1	0.99	PREDICTED: Gelsolin (gsn) mRNA	5e-75
269	18836	162	P. reticulata	1	0.99	PREDICTED: olfactory receptor 6N2-like (LOC108166105) mRNA	2e-74
273	19185	134	P. reticulata	0.73	0.92	PREDICTED: CECR5-like (LOC103460348) mRNA	2e-29
275	19232	125	P. reticulata	0.98	0.99	uncharacterized (LOC103460286) mRNA	2e-54
279	19413	145	P. reticulata	1	0.93	uncharacterized (LOC108166504) mRNA	1e-51
280	19440	151	P. reticulata	0.79	0.89	uncharacterized (LOC103476364) ncRNA	8e-33
281	19532	106	P. latipinna	0.59	0.85	uncharacterized (LOC106938079) ncRNA	1e-06
282	19574	156	Xiphophorus maculatus	0.99	0.92	PREDICTED: transposon Helitron (Hel) gene complete cds	3e-52
285	19704	191	P. reticulata	1	0.99	uncharacterized (LOC103457635) ncRNA	3e-92
291	20403	126	Xiphophorus maculatus	0.69	0.93	PREDICTED: semaphorin-4B-like (LOC102220119) mRNA	1e-25
292	20569	153	P. formosa	1	0.93	uncharacterized (LOC107835551) ncRNA	1e-55
294	20651	147	P. mexicana	0.89	0.98	uncharacterized LOC106908265 (LOC106908265) mRNA	8e-58
295	20667	200	P. latipinna	1	0.93	uncharacterized (LOC106938453) mRNA	4e-76
296	20749	215	P. reticulata	0.99	1	PREDICTED: sapcd2 mRNA	1e-106
299	20991	287	P. reticulata	1	0.96	uncharacterized (LOC103471450) mRNA	6e-129
301	21147	212	P. mexicana	0.88	0.96	uncharacterized (LOC106903338) ncRNA	2e-78
302	21158	122	P. mexicana	1	0.98	clone AB_231 microsatellite sequence	3e-52
305	21419	238	P. reticulata	0.84	0.94	PREDICTED: UGT2B31-like (LOC108167227) mRNA	2e-78
308	21657	172	P. reticulata	1	0.97	uncharacterized (LOC103460273) mRNA	6e-74
313	21832	340	P. reticulata	0.3	0.99	uncharacterized (LOC103460286) mRNA	8e-43
315	21875	185	P. reticulata	1	0.98	uncharacterized (LOC103460276) mRNA	1e-85
316	21930	147	P. formosa	0.78	0.91	PREDICTED: PCDH9-like (LOC103132871) mRNA	1e-35
318	22024	128	Xiphophorus maculatus	1	0.88	uncharacterized (LOC111611906) mRNA	6e-34
319	22115	154	P. reticulata	1	0.99	PREDICTED: TRIM16-like (LOC103479969) mRNA	1e-70
321	22169	276	Oryzias Latipes	0.54	0.83	Oryzias latipes strain HNI chromosome 12	8e-28
323	22487	125	P. formosa	0.88	0.92	PREDICTED: ZCCHC18-like (LOC107835180) mRNA	5e-35
324	22494	116	P. formosa	0.99	0.91	nuclear factor 7 brain/ovary-like (LOC103132887) mRNA	1e-50
326	22637	127	Fundulus heteroclitus	0.99	0.95	clone FhATG-B114 microsatellite sequence	3e-47
328	22734	126	P. formosa	0.94	0.95	PREDICTED: RASGRF2-like (LOC103151775) partial mRNA	6e-44
331	22784	141	P. reticulata	1	1	PREDICTED: mdh2 mRNA	4e-66
332	23055	120	P. reticulata	1	0.95	PREDICTED: kiaa1024l mRNA	2e-44
333	23124	132	P. formosa	1	0.97	uncharacterized (LOC103130923) mRNA	2e-54
334	23223	115	P. formosa	0.98	0.96	PREDICTED: ZCCHC18-like (LOC107835180) mRNA	3e-42
337	23339	103	P. reticulata	0.82	1	PREDICTED: ttf1 mRNA	5e-35
344	23873	109	P. reticulata	0.42	0.96	PREDICTED: nonfunctional c-kit receptor (kita) gene kita-golden allele partial sequence	2e-09
350	24083	158	P. reticulata	1	0.96	uncharacterized (LOC103460276) mRNA	1e-65
353	24262	181	P. reticulata	0.98	0.86	uncharacterized (LOC103477277) ncRNA	2e-44
354	24572	122	P. reticulata	0.97	0.99	PREDICTED: lrrc39 mRNA	3e-52
355	24646	334	P. formosa	0.3	0.88	uncharacterized (LOC107836610) ncRNA	5e-25
357	24681	142	P. formosa	0.5	0.97	PREDICTED: (Hsp40) member C1 (dnajc1) mRNA	6e-24
358	24739	182	P. reticulata	0.88	0.99	PREDICTED: Gelsolin (gsn) (LOC103460379) mRNA	1e-75
361	24822	254	P. mexicana	0.94	0.91	uncharacterized (LOC106915422) ncRNA	1e-86
362	24833	104	P. reticulata	0.9	0.97	uncharacterized (LOC103461047) mRNA	5e-35
363	24909	101	P. reticulata	0.9	0.98	uncharacterized (LOC103460286) mRNA	5e-35
364	25037	201	P. reticulata	1	1	nuclear factor 7 brain/ovary-like (LOC103460767) mRNA	2e-99
367	25609	197	P. formosa	1	0.94	PREDICTED: DNA polymerase from mobile element jockey-like (LOC107833776) mRNA	6e-79
369	25770	106	P. reticulata	0.91	1	PREDICTED: olfactory receptor 6N2-like (LOC108166105) mRNA	1e-41
374	26180	193	P. formosa	0.49	0.93	uncharacterized (LOC107838683) ncRNA	6e-29
377	26383	174	P. mexicana	0.98	0.9	uncharacterized (LOC106926519) ncRNA	5e-55
378	26390	151	P. formosa	1	0.94	uncharacterized (LOC107835246) ncRNA	1e-56
383	26654	124	P. mexicana	0.97	0.93	uncharacterized (LOC106906318) partial mRNA	1e-41
384	26700	127	P. reticulata	0.51	0.98	uncharacterized (LOC103468135) ncRNA	8e-23
388	26881	117	P. reticulata	1	1	PREDICTED: BTN3A1-like (LOC103460415) mRNA	8e-53
389	26992	125	Xiphophorus maculatus	0.94	0.92	Rex3 2 and 1 retrotransposons complete sequences	4e-36
390	27030	113	P. reticulata	1	0.99	PREDICTED: Nlrp12-like (LOC103473932) mRNA	6e-49
393	27050	153	P. reticulata	0.61	0.97	uncharacterized (LOC103473508) mRNA	5e-35
394	27058	105	P. reticulata	0.55	1	PREDICTED: sapcd2 mRNA	5e-20
397	27368	125	P. reticulata	0.93	0.98	uncharacterized (LOC103460270) ncRNA	2e-49
398	27407	101	P. formosa	0.48	0.98	uncharacterized (LOC107838419) ncRNA	2e-13
406	27777	122	P. reticulata	0.98	0.95	uncharacterized (LOC103460991) mRNA	5e-45
408	27996	192	P. mexicana	0.63	0.92	PREDICTED: ZBED1-like (LOC106929546) mRNA	2e-38
412	28254	175	P. latipinna	1	0.96	uncharacterized (LOC106943453), mRNA	2e-73
414	28473	125	P. reticulata	0.85	0.88	PREDICTED: PRKG1 (LOC103476798) mRNA	4e-26
415	28479	139	P. formosa	1	0.94	uncharacterized (LOC107834962) mRNA	1e-51
416	28557	231	P. reticulata	0.18	1	uncharacterized (LOC103460275) ncRNA	4e-11
417	28605	139	P. mexicana	0.97	0.9	uncharacterized (LOC106926519), ncRNA	4e-41
418	28694	202	Austrofundulus limnaeus	0.87	0.95	uncharacterized (LOC106512189), partial mRNA	3e-72
419	28940	160	P. reticulata	1	1	PREDICTED: trichohyalin-like (LOC103473934) mRNA	1e-76
420	29026	142	P. reticulata	1	0.99	PREDICTED: nonfunctional c-kit receptor (kita) gene kita-golden allele partial sequence	5e-65
421	29059	105	P. formosa	0.41	0.96	PREDICTED: gmppa mRNA	7e-09
423	29232	195	P. reticulata	1	1	PREDICTED: TRIM16-like (LOC103480018) mRNA	3e-96
424	29277	104	P. reticulata	1	1	PREDICTED: Gelsolin (gsn) (LOC103460379) mRNA	1e-45
425	29420	99	P. formosa	1	0.98	PREDICTED: kcnv2 mRNA	2e-39
426	29436	109	P. formosa	1	0.94	uncharacterized (LOC103130923) mRNA	2e-38
429	29734	131	P. reticulata	1	0.95	uncharacterized (LOC103460276), mRNA	1e-50
430	29754	117	P. mexicana	1	0.91	uncharacterized (LOC106907706), ncRNA	2e-34
431	29949	101	P. reticulata	0.99	0.93	PREDICTED: tjap1 mRNA	1e-31
435	30373	124	P. reticulata	1	0.98	uncharacterized (LOC103460273) mRNA	6e-54
436	30392	185	P. reticulata	0.96	0.97	uncharacterized (LOC103460286), mRNA	6e-79
437	30406	117	P. formosa	0.58	0.94	uncharacterized (LOC107835312), ncRNA	6e-19
439	30824	199	P. reticulata	1	0.99	uncharacterized (LOC103460273) mRNA	3e-97
440	30828	412	P. reticulata	1	0.94	PREDICTED: nonfunctional c-kit receptor (kita) gene kita-golden allele partial sequence	2e-178
441	30929	191	Xiphophorus maculatus	0.42	0.86	uncharacterized (LOC111606242), mRNA	2e-14
442	30935	117	P. reticulata	0.88	0.97	PREDICTED: med13l mRNA	5e-40
444	31315	102	P. reticulata	1	0.98	uncharacterized (LOC103461714), mRNA	4e-41
446	31345	144	P. reticulata	1	0.99	uncharacterized (LOC103461047) mRNA	1e-66
448	31554	155	P. reticulata	0.35	0.91	numb-like protein (LOC103474847) mRNA	5e-10
449	31593	128	P. reticulata	1	0.99	uncharacterized (LOC103460286) mRNA	3e-57
450	31609	132	P. formosa	1	0.95	uncharacterized (LOC107835311) mRNA	4e-51
451	31643	119	P. reticulata	1	0.83	uncharacterized (LOC108165682) mRNA	5e-20
454	31796	101	P. formosa	1	0.97	PREDICTED: uncharacterized protein K02A2.6-like (LOC103129800) mRNA	6e-39
455	31812	307	P. reticulata	1	0.98	uncharacterized (LOC103460276) mRNA	3e-147
456	31837	339	P. latipinna	0.94	0.81	uncharacterized (LOC106944681), ncRNA	1e-60
460	32082	118	P. reticulata	1	0.95	uncharacterized (LOC103473929), ncRNA	2e-44
461	32114	106	P. reticulata	1	0.94	PREDICTED: nonfunctional c-kit receptor (kita) gene kita-golden allele partial sequence	1e-36
463	32367	390	P. formosa	0.31	0.87	uncharacterized (LOC107835252) ncRNA	6e-29
464	32561	286	P. formosa	1	0.95	uncharacterized (LOC103132880), partial mRNA	2e-123
465	32621	173	P. reticulata	1	0.98	uncharacterized (LOC103460273) mRNA	8e-78
467	32751	435	Danio rerio	0.12	0.94	clone CH211-207G17 in linkage group 16, complete sequence	3e-12
470	33088	137	P. reticulata	1	1	PREDICTED: mdh2 mRNA	6e-64
471	33113	152	P. reticulata	0.6	0.99	PREDICTED: melanophilin-like (LOC103461939), mRNA	3e-37
473	33335	120	P. mexicana	0.98	0.93	uncharacterized (LOC106906318) partial mRNA	5e-40
475	33382	111	P. latipinna	0.6	0.91	uncharacterized (LOC106943290), ncRNA	5e-15
478	33469	136	P. formosa	0.98	0.87	uncharacterized (LOC107835346) ncRNA	6e-34
481	33479	142	Xiphophorus maculatus	0.99	0.84	uncharacterized (LOC106700378) mRNA	8e-28
485	33486	110	P. reticulata	0.32	1	PREDICTED: CDK5R1-like (LOC103468291), mRNA	8e-08
487	33492	219	P. reticulata	1	0.98	uncharacterized (LOC103471450) mRNA	3e-101
488	33943	138	P. reticulata	1	0.95	uncharacterized (LOC103460270) ncRNA	8e-53
489	33494	292	P. formosa	0.82	0.8	uncharacterized (LOC107835263) ncRNA	6e-39
490	33495	111	P. mexicana	1	0.85	uncharacterized (LOC106910988), ncRNA	5e-20
492	33498	197	P. latipinna	1	0.93	uncharacterized (LOC106957233) ncRNA	8e-73
493	33499	138	P. reticulata	0.71	0.96	uncharacterized (LOC103460270) ncRNA	5e-35
495	33501	170	P. formosa	0.51	0.87	uncharacterized (LOC103155029) ncRNA	1e-16
503	33511	175	P. reticulata	1	0.97	uncharacterized (LOC103461714) mRNA	5e-75
504	33513	161	P. latipinna	0.27	0.98	Rex-3 retrotransposon partial rex3-RT pseudogene sequence rex3-Pol3	1e-10
506	33515	125	Austrofundulus limnaeus	0.77	0.82	PREDICTED: TRIM39-like (LOC106521319) mRNA	4e-11
509	33519	146	Xiphophorus hellerii x Xiphophorus maculatus	0.96	0.89	PREDICTED: Xmrk oncogene (xmrk) gene, xmrkA allele, promoter region and partial cds	2e-39
510	33520	103	P. reticulata	1	1	uncharacterized (LOC103471450) mRNA	5e-45
518	33534	104	Austrofundulus limnaeus	0.7	0.95	PREDICTED: CYP27A1, mitochondrial-like (LOC106511198), mRNA	1e-21
519	33535	159	P. latipinna	0.44	1	uncharacterized LOC106957235 (LOC106957235), mRNA	1e-26
522	33542	288	P. mexicana	1	0.92	PREDICTED: zinc finger protein OZF-like (LOC106907976), mRNA	7e-108
526	33548	459	Austrofundulus limnaeus	0.99	0.87	uncharacterized (LOC106536752), mRNA	1e-145
530	33557	113	P. formosa	1	0.93	PREDICTED: TRPM4-like (LOC103156811), mRNA	1e-36
536	33568	259	P. reticulata	1	0.96	uncharacterized (LOC103471450) mRNA	2e-113
537	33569	299	P. mexicana	0.66	0.88	uncharacterized (LOC106910989) partial mRNA	4e-56
538	33570	281	P. formosa	1	0.93	uncharacterized (LOC107833396) ncRNA	6e-109
539	33571	288	P. reticulata	0.39	0.93	uncharacterized (LOC103482417) mRNA	2e-38
540	33572	326	P. mexicana	0.7	0.94	uncharacterized (LOC106913409) ncRNA	8e-93
541	33573	529	P. mexicana	0.94	0.9	PREDICTED: stonustoxin subunit alpha-like (LOC106911567), mRNA	0
542	33574	268	Cyprinus carpio	0.97	0.93	Cyprinus carpio genome assembly scaffold 000002101	2e-104
544	33576	250	P. reticulata	0.99	1	PREDICTED: olfactory receptor 6N2-like (LOC108166105) mRNA	3e-126
548	33580	350	P. latipinna	0.99	0.85	uncharacterized (LOC106935372), ncRNA	2e-93
550	33582	386	P. reticulata	0.36	0.98	PREDICTED: Gelsolin (gsn) (LOC103473971) mRNA	8e-63

## Sheet: Table 2
No.	Contig name	Contig Length	Taxa	Gene/region
357	24681	142	P. formosa	(Hsp40) member C1 (dnajc1)
214	15804	146	P. mexicana	CAMTA2
485	33486	110	P. reticulata	CDK5R1-like
273	19185	134	P. reticulata	CECR5-like
137	9612	214	P. latipinna	CNRIP1-like
518	33534	104	Austrofundulus limnaeus	CYP27A1, mitochondrial-like
367	25609	197	P. formosa	DNA polymerase from mobile element jockey-like
201	14279	153	Xiphophorus maculatus	eIF2-like
228	16456	191	P. formosa	EPHB4-like
249	17779	111	P. latipinna	gastrula zinc finger protein XlCGF17.1-like
199	14116	261	Xiphophorus maculatus	Gelsolin
259	18374	161	P. reticulata	Gelsolin
358	24739	182	P. reticulata	Gelsolin
424	29277	104	P. reticulata	Gelsolin
550	33582	386	P. reticulata	Gelsolin
425	29420	99	P. formosa	kcnv2
215	15934	126	P. reticulata	lrrc39
354	24572	122	P. reticulata	lrrc39
331	22784	141	P. reticulata	mdh2
470	33088	137	P. reticulata	mdh2
442	30935	117	P. reticulata	med13l
471	33113	152	P. reticulata	melanophilin-like
209	15364	145	P. reticulata	nfil3
248	17658	157	Xiphophorus maculatus	NLRC3-like
344	23873	109	P. reticulata	nonfunctional kita gene (kita-golden)
420	29026	142	P. reticulata	nonfunctional kita gene (kita-golden)
440	30828	412	P. reticulata	nonfunctional kita gene (kita-golden)
461	32114	106	P. reticulata	nonfunctional kita gene (kita-golden)
269	18836	162	P. reticulata	olfactory receptor 6N2-like
25	1943	130	P. reticulata	PARP4-like
208	15359	102	P. latipinna	pde8b
138	9616	211	P. reticulata	RAB27B-like
202	14301	198	P. reticulata	RAB27B-like
256	18073	115	P. reticulata	RASGRF2-like
70	4467	106	P. reticulata	RASGRF2-like
226	16313	349	P. reticulata	RASGRF2-like
328	22734	126	P. formosa	RASGRF2-like
140	9671	143	P. mexicana	RSU1-like
181	12290	109	P. mexicana	S1PR3-like
296	20749	215	P. reticulata	sapcd2
394	27058	105	P. reticulata	sapcd2
105	7001	105	P. reticulata	snapc4
541	33573	529	P. mexicana	stonustoxin subunit alpha-like
282	19574	156	Xiphophorus maculatus	transposon Helitron (Hel) gene
251	17823	106	Xiphophorus maculatus	TRIM16-like
319	22115	154	P. reticulata	TRIM16-like
506	33515	125	Austrofundulus limnaeus	TRIM39-like
337	23339	103	P. reticulata	ttf1
24	1820	104	P. reticulata	UFM1
305	21419	238	P. reticulata	UGT2B31-like
33	2346	113	P. formosa	uncharacterized protein K02A2.6-like
89	5725	122	Xiphophorus maculatus	uncharacterized protein K02A2.6-like
454	31796	101	P. formosa	uncharacterized protein K02A2.6-like
64	4002	160	P. mexicana	xylb
408	27996	192	P. mexicana	ZBED1-like
323	22487	125	P. formosa	ZCCHC18-like
334	23223	115	P. formosa	ZCCHC18-like
522	33542	288	P. mexicana	zinc finger protein OZF-like
